# Supplementary material for: Ineffective Erythropoiesis Markers in β-Thalassemia: A Systematic Review
Source: J Clin Med. 2025 Dec 31;15(1):308. doi: 10.3390/jcm15010308 (PMC12786485; doi:10.3390/jcm15010308)
Supplement: Supplementary file 1 [file jcm-15-00308-s001.zip]

Archive with 1 entries (1 files):
- jcm-3978165-supplementary.pdf
